# Supplementary material for: Metabolic phenotype of clinical and environmental Mycobacterium avium subsp. hominissuis isolates
Source: PeerJ. 2017 Jan 3;5:e2833. doi: 10.7717/peerj.2833 (PMC5214758; doi:10.7717/peerj.2833)
Supplement: Table S4 — For each gene we made a phylogenetic tree based on the nucleotide sequences. The gene analyzed are the ones presented in the Table S3. in blue clinical isolates, in orange environmental isolates are shown [file peerj-05-2833-s006.xlsx]

## Sheet: sheet1
Phylogenetic analysis of each gene associated with the propionic acid and the butyric acid pathways among the ten MAH isolates
For each gene we made a phylogenetic tree based on the nucleotide sequences. The gene analyzed are the ones presented in the Supplemental Table S3. in blue clinical isolates, in orange environmental isolates are shown
accA1								accA2
accA3								accD3
accD5								accD6
acetat								ackA
acs								acsA
acetyl-CoA								echA1
echA2								echA3
echA4								echA5
echA6								echA7
echA8								echA9
echA11								echA12
echA13								echA14
echA15								echA16
echA17								echA19
echA20								echA21
fadA								fadA2
fadA3								fadA4
fadA5								fadA6
fadB								fadE1
fadE2								fadE4
fadE12								fadE13
fadE20								fadE23
fatt								gabT
lpdA								ltp3
mce								mcmA2
mmsA								mutA
mutB								probabl
prpB								pta
putativ								sucC
sucD								thiolas
NADP+								alanin
amidase								cinA
deoD								gabD2
iunH								NAD
NADP								nadA
nadB								nadC
nadD								nadE
pncA								pncB
pntA								pntAA
pntAB								pntB
ppnK								purin
pyridin								solubl
adhA								adhB
adhE								alcohol
Alcoho								fabG5
malonat								mhpB
pcaB								pcaC
pcaG								pcaH
putativ								pyridin
steroi								taurin
fadB2								fumarat
gabD2								gabB
ilvB								ilvX
orB								putativ
pyruvat								scoB
sdhA								sdhB
sdhC								sdhD
thiamin
