# Supplementary material for: Metabolic phenotype of clinical and environmental Mycobacterium avium subsp. hominissuis isolates
Source: PeerJ. 2017 Jan 3;5:e2833. doi: 10.7717/peerj.2833 (PMC5214758; doi:10.7717/peerj.2833)
Supplement: Table S6 — The presence or abscence of the 698 genes in the five clinical MAH isolates is shown. The genes are ordered by frequency. The number of genes specific and unique for each environmental isolate is provided. [file peerj-05-2833-s008.xlsx]

## Sheet: Sheet1
Distribution of the 698 genes specific for the environmental isolates of Mycobacterium avium subsp. hominissuis(MAH)
The presence or abscence of the 698 genes in the five clinical MAH isolates is shown. The genes are ordered by frequency
The number of genes specific and unique for each environmental isolate is provided.
Gene name if known	Annotation	No. Isolates	Presence in the respective environmental isolate						No. Genes specific for the isolate E-2514	74
			E-2514	E-82-7	E-96-2	E-128	27-1		No. Genes specific for the isolate E-82-7	174
group_1170	hypothetical protein	3	Yes	Yes	No	Yes	No		No. Genes specific for the isolate E-96-2	19
group_123	hypothetical protein	3	Yes	Yes	No	Yes	No		No. Genes specific for the isolate E-128	126
group_124	hypothetical protein	3	Yes	Yes	No	Yes	No		No. Genes specific for the isolate 27-1	34
group_2633	hypothetical protein	3	Yes	Yes	No	Yes	No
group_2658	hypothetical protein	3	Yes	Yes	No	Yes	No
group_2703	hypothetical protein	3	Yes	Yes	No	Yes	No
group_2707	hypothetical protein	3	Yes	Yes	No	Yes	No
group_2710	hypothetical protein	3	Yes	Yes	No	Yes	No
group_3493	hypothetical protein	3	Yes	Yes	No	Yes	No
group_3494	Insertion element uncharacterized 12.0 kDa protein	3	Yes	Yes	No	Yes	No
group_3542	hypothetical protein	3	Yes	Yes	No	Yes	No
group_3543	hypothetical protein	3	Yes	Yes	No	Yes	No
group_3544	hypothetical protein	3	Yes	Yes	No	Yes	No
group_3545	hypothetical protein	3	Yes	Yes	No	Yes	No
xerC_2	Tyrosine recombinase XerC	3	Yes	Yes	No	Yes	No
group_3580	hypothetical protein	3	Yes	Yes	No	Yes	No
group_3581	hypothetical protein	3	Yes	Yes	No	Yes	No
group_3582	hypothetical protein	3	Yes	Yes	No	Yes	No
group_3583	hypothetical protein	3	Yes	Yes	No	Yes	No
group_3584	hypothetical protein	3	Yes	Yes	No	Yes	No
group_3585	hypothetical protein	3	Yes	Yes	No	Yes	No
group_3586	hypothetical protein	3	Yes	Yes	No	Yes	No
group_3587	hypothetical protein	3	Yes	Yes	No	Yes	No
group_3588	hypothetical protein	3	Yes	Yes	No	Yes	No
group_3589	hypothetical protein	3	Yes	Yes	No	Yes	No
group_3590	hypothetical protein	3	Yes	Yes	No	Yes	No
group_3591	hypothetical protein	3	Yes	Yes	No	Yes	No
group_3592	hypothetical protein	3	Yes	Yes	No	Yes	No
group_3593	hypothetical protein	3	Yes	Yes	No	Yes	No
group_3595	hypothetical protein	3	Yes	Yes	No	Yes	No
group_3624	hypothetical protein	3	Yes	Yes	No	Yes	No
group_3634	hypothetical protein	3	Yes	Yes	No	Yes	No
group_3640	hypothetical protein	3	Yes	Yes	No	Yes	No
group_3642	hypothetical protein	3	Yes	Yes	No	Yes	No
group_3643	hypothetical protein	3	Yes	Yes	No	Yes	No
group_3644	hypothetical protein	3	Yes	Yes	No	Yes	No
group_3645	hypothetical protein	3	Yes	Yes	No	Yes	No
group_3758	hypothetical protein	3	Yes	Yes	No	Yes	No
group_4674	hypothetical protein	3	Yes	Yes	No	Yes	No
queG	Epoxyqueuosine reductase	3	Yes	Yes	No	Yes	No
recF_1	DNA replication and repair protein RecF	3	Yes	Yes	No	Yes	No
xerC_4	Tyrosine recombinase XerC	3	Yes	Yes	No	Yes	No
xerD_2	Tyrosine recombinase XerD	3	Yes	Yes	No	Yes	No
xerH	Tyrosine recombinase XerH	3	Yes	Yes	No	Yes	No
Int-Tn	Transposase from transposon Tn916	2	Yes	No	No	Yes	No
acdA_2	Acyl-CoA dehydrogenase	2	No	Yes	No	Yes	No
acrR_1	HTH-type transcriptional regulator AcrR	2	No	Yes	No	Yes	No
actIII	3-oxoacyl-[acyl-carrier-protein] reductase FabG	2	No	Yes	No	Yes	No
afr	1;5-anhydro-D-fructose reductase	2	No	Yes	No	Yes	No
bacC_2	Dihydroanticapsin 7-dehydrogenase	2	No	Yes	No	Yes	No
betB_1	NAD/NADP-dependent betaine aldehyde dehydrogenase	2	No	Yes	No	Yes	No
bphE_1	Biphenyl dioxygenase subunit beta	2	No	Yes	No	Yes	No
caaA	Cytochrome c oxidase polypeptide I III	2	No	Yes	No	Yes	No
camC	Putative cytochrome P450 143	2	No	Yes	No	Yes	No
carC_12	Caffeyl-CoA reductase-Etf complex subunit CarC	2	No	Yes	No	Yes	No
cat1	Succinyl-CoA:coenzyme A transferase	2	No	Yes	No	Yes	No
dhaA_1	Haloalkane dehalogenase	2	No	Yes	No	Yes	No
dhmA2	Haloalkane dehalogenase 2	2	No	Yes	No	Yes	No
fadD3_4	3-[(3aS;4S;7aS)-7a-methyl-1;5-dioxo-octahydro-1H-inden-4-yl]propanoyl:CoA ligase	2	No	Yes	No	Yes	No
fadI_5	3-ketoacyl-CoA thiolase	2	No	Yes	No	Yes	No
geoB_1	Geranial dehydrogenase	2	No	Yes	No	Yes	No
group_1154	hypothetical protein	2	Yes	No	No	Yes	No
group_1172	hypothetical protein	2	No	Yes	No	Yes	No
group_1176	hypothetical protein	2	Yes	No	No	Yes	No
group_1206	hypothetical protein	2	Yes	No	No	Yes	No
group_1208	putative type I restriction enzymeP M protein	2	Yes	No	No	Yes	No
xerC_3	Tyrosine recombinase XerC	2	No	Yes	No	Yes	No
group_127	hypothetical protein	2	Yes	No	No	Yes	No
group_1306	hypothetical protein	2	Yes	No	No	Yes	No
group_181	hypothetical protein	2	Yes	Yes	No	No	No
group_2654	hypothetical protein	2	Yes	No	No	Yes	No
group_2684	putative HTH-type transcriptional regulator	2	Yes	Yes	No	No	No
group_2699	hypothetical protein	2	Yes	No	No	Yes	No
group_2709	hypothetical protein	2	Yes	No	No	Yes	No
group_2754	hypothetical protein	2	No	Yes	No	Yes	No
group_2755	hypothetical protein	2	No	Yes	No	Yes	No
group_2756	hypothetical protein	2	No	Yes	No	Yes	No
yfdE_2	Acetyl-CoA:oxalate CoA-transferase	2	No	Yes	No	Yes	No
mftR_3	Putative mycofactocin biosynthesis transcriptional regulator MftR	2	No	Yes	No	Yes	No
group_2760	hypothetical protein	2	No	Yes	No	Yes	No
group_2761	hypothetical protein	2	No	Yes	No	Yes	No
group_2763	putative HTH-type transcriptional regulator	2	No	Yes	No	Yes	No
group_2764	Methyl-branched lipid omega-hydroxylase	2	No	Yes	No	Yes	No
paaG_2	1;2-epoxyphenylacetyl-CoA isomerase	2	No	Yes	No	Yes	No
group_2766	hypothetical protein	2	No	Yes	No	Yes	No
group_2767	hypothetical protein	2	No	Yes	No	Yes	No
group_2768	Putative aminoglycoside phosphotransferase	2	No	Yes	No	Yes	No
group_2770	hypothetical protein	2	No	Yes	No	Yes	No
group_2771	hypothetical protein	2	No	Yes	No	Yes	No
group_2772	hypothetical protein	2	No	Yes	No	Yes	No
group_2773	hypothetical protein	2	No	Yes	No	Yes	No
menE_3	2-succinylbenzoate--CoA ligase	2	No	Yes	No	Yes	No
group_2775	Acyl-CoA dehydrogenase; short-chain specific	2	No	Yes	No	Yes	No
group_2777	hypothetical protein	2	No	Yes	No	Yes	No
group_2778	hypothetical protein	2	No	Yes	No	Yes	No
fadD	Long-chain-fatty-acid--CoA ligase	2	No	Yes	No	Yes	No
dpgD_3	Enoyl-CoA-hydratase	2	No	Yes	No	Yes	No
group_2782	putative acyl-CoA dehydrogenase fadE25	2	No	Yes	No	Yes	No
group_2783	hypothetical protein	2	No	Yes	No	Yes	No
carC_5	Caffeyl-CoA reductase-Etf complex subunit CarC	2	No	Yes	No	Yes	No
group_2790	putative oxidoreductase	2	No	Yes	No	Yes	No
group_2792	Putative cytochrome P450 143	2	No	Yes	No	Yes	No
baiB_2	Bile acid-coenzyme A ligase	2	No	Yes	No	Yes	No
kshA_3	3-ketosteroid-9-alpha-monooxygenase oxygenase subunit	2	No	Yes	No	Yes	No
yvdT_1	hypothetical protein	2	No	Yes	No	Yes	No
group_2804	hypothetical protein	2	No	Yes	No	Yes	No
group_2805	Putative ligase/MSMEI_5285	2	No	Yes	No	Yes	No
fcl	GDP-L-fucose synthase	2	No	Yes	No	No	Yes
group_345	Phthiodiolone/phenolphthiodiolone dimycocerosates ketoreductase	2	No	Yes	No	Yes	No
group_3492	hypothetical protein	2	Yes	No	No	Yes	No
ripA_2	Peptidoglycan endopeptidase RipA	2	Yes	No	No	Yes	No
group_3521	hypothetical protein	2	Yes	No	No	Yes	No
group_3522	hypothetical protein	2	Yes	No	No	Yes	No
group_3523	hypothetical protein	2	Yes	No	No	Yes	No
group_3524	Insertion sequence putative ATP-binding protein	2	Yes	No	No	Yes	No
group_3540	hypothetical protein	2	Yes	No	No	Yes	No
group_3541	hypothetical protein	2	Yes	No	No	Yes	No
group_3547	hypothetical protein	2	Yes	No	No	Yes	No
group_3548	hypothetical protein	2	Yes	No	No	Yes	No
group_3549	hypothetical protein	2	Yes	No	No	Yes	No
group_3550	hypothetical protein	2	Yes	No	No	Yes	No
group_3551	hypothetical protein	2	Yes	No	No	Yes	No
group_3552	hypothetical protein	2	Yes	No	No	Yes	No
group_3553	Insertion element uncharacterized 12.0 kDa protein	2	Yes	No	No	Yes	No
group_3555	hypothetical protein	2	Yes	No	No	Yes	No
group_3571	hypothetical protein	2	Yes	No	No	Yes	No
group_3572	hypothetical protein	2	Yes	No	No	Yes	No
group_3578	hypothetical protein	2	Yes	No	No	Yes	No
group_3633	Immunogenic protein MPT64	2	Yes	Yes	No	No	No
group_3641	hypothetical protein	2	Yes	Yes	No	No	No
group_3658	hypothetical protein	2	Yes	No	No	Yes	No
group_3659	hypothetical protein	2	Yes	No	No	Yes	No
group_3662	hypothetical protein	2	Yes	No	No	Yes	No
bcp	Putative peroxiredoxin	2	Yes	No	No	Yes	No
group_3664	hypothetical protein	2	Yes	No	No	Yes	No
group_3665	hypothetical protein	2	Yes	No	No	Yes	No
group_3667	hypothetical protein	2	Yes	No	No	Yes	No
group_3668	hypothetical protein	2	Yes	No	No	Yes	No
group_3669	hypothetical protein	2	Yes	No	No	Yes	No
group_3670	hypothetical protein	2	Yes	No	No	Yes	No
group_3671	hypothetical protein	2	Yes	No	No	Yes	No
group_3711	hypothetical protein	2	Yes	No	No	Yes	No
group_3712	hypothetical protein	2	Yes	No	No	Yes	No
group_3713	hypothetical protein	2	Yes	No	No	Yes	No
group_3714	hypothetical protein	2	Yes	No	No	Yes	No
group_3715	hypothetical protein	2	Yes	No	No	Yes	No
group_3719	hypothetical protein	2	Yes	No	No	Yes	No
group_3720	hypothetical protein	2	Yes	No	No	Yes	No
group_3721	hypothetical protein	2	Yes	No	No	Yes	No
group_3722	hypothetical protein	2	Yes	No	No	Yes	No
group_3723	hypothetical protein	2	Yes	No	No	Yes	No
group_3724	hypothetical protein	2	Yes	No	No	Yes	No
group_3725	hypothetical protein	2	Yes	No	No	Yes	No
group_3726	hypothetical protein	2	Yes	No	No	Yes	No
group_3727	hypothetical protein	2	Yes	No	No	Yes	No
group_3733	hypothetical protein	2	Yes	No	No	Yes	No
group_3735	hypothetical protein	2	Yes	No	No	Yes	No
group_3736	hypothetical protein	2	Yes	No	No	Yes	No
group_3737	hypothetical protein	2	Yes	No	No	Yes	No
group_3738	hypothetical protein	2	Yes	No	No	Yes	No
group_3739	hypothetical protein	2	Yes	No	No	Yes	No
group_3740	hypothetical protein	2	Yes	No	No	Yes	No
group_3741	hypothetical protein	2	Yes	No	No	Yes	No
group_3742	hypothetical protein	2	Yes	No	No	Yes	No
group_3743	hypothetical protein	2	Yes	No	No	Yes	No
xerC_6	Tyrosine recombinase XerC	2	Yes	No	No	Yes	No
group_3747	hypothetical protein	2	Yes	No	No	Yes	No
group_3748	hypothetical protein	2	Yes	No	No	Yes	No
group_3764	hypothetical protein	2	Yes	No	No	Yes	No
group_3765	hypothetical protein	2	Yes	No	No	Yes	No
mmpS3_1	putative transport accessory protein MmpS3	2	No	No	No	Yes	Yes
kdgR_1	Pectin degradation repressor protein KdgR	2	No	Yes	No	Yes	No
group_4130	hypothetical protein	2	No	Yes	No	Yes	No
group_4132	putative zinc-binding alcohol dehydrogenase	2	No	Yes	No	Yes	No
betI_2	HTH-type transcriptional regulator BetI	2	No	Yes	No	Yes	No
kstR2_7	HTH-type transcriptional repressor KstR2	2	No	Yes	No	Yes	No
group_4135	hypothetical protein	2	No	Yes	No	Yes	No
group_4136	hypothetical protein	2	No	Yes	No	Yes	No
group_4140	hypothetical protein	2	No	Yes	No	Yes	No
ephD_4	putative oxidoreductase EphD	2	No	Yes	No	Yes	No
group_4144	hypothetical protein	2	No	Yes	No	Yes	No
group_4145	hypothetical protein	2	No	Yes	No	Yes	No
pigC_1	Prodigiosin synthesizing transferase PigC	2	No	Yes	No	Yes	No
group_4147	hypothetical protein	2	No	Yes	No	Yes	No
group_4148	hypothetical protein	2	No	Yes	No	Yes	No
bbsG_1	Caffeyl-CoA reductase-Etf complex subunit CarC	2	No	Yes	No	Yes	No
group_4151	hypothetical protein	2	No	Yes	No	Yes	No
pigC_2	Prodigiosin synthesizing transferase PigC	2	No	Yes	No	Yes	No
ssuD_1	Alkanesulfonate monooxygenase	2	No	Yes	No	Yes	No
adhB_1	Alcohol dehydrogenase B	2	No	Yes	No	Yes	No
group_4160	Putative short-chain type dehydrogenase/reductase	2	No	Yes	No	Yes	No
group_4162	Putative short-chain type dehydrogenase/reductase/MSMEI_5872	2	No	Yes	No	Yes	No
group_4164	putative oxidoreductase	2	No	Yes	No	Yes	No
group_4165	hypothetical protein	2	No	Yes	No	Yes	No
fadI_4	3-ketoacyl-CoA thiolase	2	No	Yes	No	Yes	No
group_4172	hypothetical protein	2	No	Yes	No	Yes	No
cbdA	2-halobenzoate 1;2-dioxygenase large subunit	2	No	Yes	No	Yes	No
group_4199	hypothetical protein	2	No	Yes	No	Yes	No
caiD_5	Carnitinyl-CoA dehydratase	2	No	Yes	No	Yes	No
group_4202	hypothetical protein	2	No	Yes	No	Yes	No
group_4204	hypothetical protein	2	No	Yes	No	Yes	No
group_4205	hypothetical protein	2	No	Yes	No	Yes	No
group_4208	hypothetical protein	2	No	Yes	No	Yes	No
group_4209	putative enoyl-CoA hydratase 1	2	No	Yes	No	Yes	No
group_4211	hypothetical protein	2	No	Yes	No	Yes	No
group_4212	hypothetical protein	2	No	Yes	No	Yes	No
group_4213	hypothetical protein	2	No	Yes	No	Yes	No
group_4214	hypothetical protein	2	No	Yes	No	Yes	No
group_4215	hypothetical protein	2	No	Yes	No	Yes	No
group_4217	hypothetical protein	2	No	Yes	No	Yes	No
group_4218	Putative S-adenosyl-L-methionine-dependent methyltransferase	2	No	Yes	No	Yes	No
group_4219	Putative diacyglycerol O-acyltransferase	2	No	Yes	No	Yes	No
group_4220	hypothetical protein	2	No	Yes	No	Yes	No
group_4222	hypothetical protein	2	No	Yes	No	Yes	No
group_4223	hypothetical protein	2	No	Yes	No	Yes	No
group_4224	hypothetical protein	2	No	Yes	No	Yes	No
cinA_2	1;8-cineole 2-endo-monooxygenase	2	No	Yes	No	Yes	No
group_4230	Putative short-chain type dehydrogenase/reductase	2	No	Yes	No	Yes	No
group_4232	hypothetical protein	2	No	Yes	No	Yes	No
fldA_3	E-cinnamoyl-CoA:R-phenyllactate CoA transferase	2	No	Yes	No	Yes	No
ald_4	3-succinoylsemialdehyde-pyridine dehydrogenase	2	No	Yes	No	Yes	No
group_4314	Acyltrehalose exporter MmpL10	2	No	Yes	No	Yes	No
group_4315	hypothetical protein	2	No	Yes	No	Yes	No
kstR_4	HTH-type transcriptional repressor KstR	2	No	Yes	No	Yes	No
group_4317	hypothetical protein	2	No	Yes	No	Yes	No
group_4319	hypothetical protein	2	No	Yes	No	Yes	No
group_4320	hypothetical protein	2	No	Yes	No	Yes	No
group_4321	hypothetical protein	2	No	Yes	No	Yes	No
group_4322	hypothetical protein	2	No	Yes	No	Yes	No
group_4323	hypothetical protein	2	No	Yes	No	Yes	No
group_4324	hypothetical protein	2	No	Yes	No	Yes	No
group_4325	hypothetical protein	2	No	Yes	No	Yes	No
group_4326	hypothetical protein	2	No	Yes	No	Yes	No
group_4327	hypothetical protein	2	No	Yes	No	Yes	No
group_4328	hypothetical protein	2	No	Yes	No	Yes	No
group_4329	hypothetical protein	2	No	Yes	No	Yes	No
group_4330	hypothetical protein	2	No	Yes	No	Yes	No
group_4331	hypothetical protein	2	No	Yes	No	Yes	No
desA3_3	NADPH-dependent stearoyl-CoA 9-desaturase	2	No	Yes	No	Yes	No
group_4333	hypothetical protein	2	No	Yes	No	Yes	No
group_4334	hypothetical protein	2	No	Yes	No	Yes	No
group_4336	hypothetical protein	2	No	Yes	No	Yes	No
group_4517	hypothetical protein	2	No	No	No	Yes	Yes
group_4529	Putative cytochrome P450 143	2	No	Yes	No	Yes	No
group_782	hypothetical protein	2	Yes	No	No	Yes	No
higA2	Putative antitoxin HigA2	2	Yes	No	No	Yes	No
higB2	Putative toxin HigB2	2	Yes	No	No	Yes	No
kstR_3	HTH-type transcriptional repressor KstR	2	No	Yes	No	Yes	No
limC_5	(-)-trans-carveol dehydrogenase	2	No	Yes	No	Yes	No
mcd_2	(2S)-methylsuccinyl-CoA dehydrogenase	2	No	Yes	No	Yes	No
menE_2	2-succinylbenzoate--CoA ligase	2	No	Yes	No	Yes	No
menE_5	2-succinylbenzoate--CoA ligase	2	No	Yes	No	Yes	No
menE_7	2-succinylbenzoate--CoA ligase	2	No	Yes	No	Yes	No
mhpB_1	2;3-dihydroxyphenylpropionate/2;3-dihydroxicinnamic acid 1;2-dioxygenase	2	No	Yes	No	Yes	No
mmgA_1	Acetyl-CoA acetyltransferase	2	No	Yes	No	Yes	No
mmgC_14	Acyl-CoA dehydrogenase	2	No	Yes	No	Yes	No
mmgC_15	Acyl-CoA dehydrogenase	2	No	Yes	No	Yes	No
mshA_4	D-inositol-3-phosphate glycosyltransferase	2	No	Yes	No	Yes	No
nicS	HTH-type transcriptional repressor NicS	2	No	Yes	No	Yes	No
ntaB_1	hypothetical protein	2	No	Yes	No	Yes	No
paeR7IM	Modification methylase PaeR7I	2	Yes	No	No	Yes	No
paeR7IR	Type-2 restriction enzyme PaeR7I	2	Yes	No	No	Yes	No
pdhR_1	Pyruvate dehydrogenase complex repressor	2	No	Yes	No	Yes	No
pdhR_3	Pyruvate dehydrogenase complex repressor	2	No	Yes	No	Yes	No
slmA_2	Nucleoid occlusion factor SlmA	2	No	Yes	No	Yes	No
strE_1	dTDP-glucose 4;6-dehydratase	2	No	Yes	No	Yes	No
tesE	2-hydroxyhexa-2;4-dienoate hydratase	2	No	Yes	No	Yes	No
ttgW_1	putative HTH-type transcriptional regulator TtgW	2	No	Yes	No	Yes	No
xerD_3	Tyrosine recombinase XerD	2	No	Yes	No	Yes	No
ydaD_2	General stress protein 39	2	No	Yes	No	Yes	No
yfkO	Putative NAD(P)H nitroreductase YfkO	2	No	Yes	No	Yes	No
acd_4	Glutaryl-CoA dehydrogenase	1	No	Yes	No	No	No
acdA_10	Acyl-CoA dehydrogenase	1	No	Yes	No	No	No
acdA_11	Acyl-CoA dehydrogenase	1	No	Yes	No	No	No
acdA_9	Acyl-CoA dehydrogenase	1	No	No	No	Yes	No
acoC	Dihydrolipoyllysine-residue acetyltransferase component of acetoin cleaving system	1	No	Yes	No	No	No
acrC_8	Acryloyl-CoA reductase (NADH)	1	No	Yes	No	No	No
ald_6	3-succinoylsemialdehyde-pyridine dehydrogenase	1	No	No	No	No	Yes
bbsG_6	(R)-benzylsuccinyl-CoA dehydrogenase	1	No	No	No	Yes	No
bm3R1_2	HTH-type transcriptional repressor Bm3R1	1	No	No	No	Yes	No
budC_1	Diacetyl reductase [(S)-acetoin forming]	1	No	Yes	No	No	No
budC_2	Diacetyl reductase [(S)-acetoin forming]	1	No	Yes	No	No	No
caiA	Crotonobetainyl-CoA dehydrogenase	1	No	No	No	Yes	No
clpC1_3	ATP-dependent Clp protease ATP-binding subunit ClpC1	1	Yes	No	No	No	No
cobS	Adenosylcobinamide-GDP ribazoletransferase	1	No	Yes	No	No	No
cotR	Putative sporulation hydrolase CotR	1	No	No	No	Yes	No
crt_8	Short-chain-enoyl-CoA hydratase	1	No	Yes	No	No	No
dapA_4	4-hydroxy-tetrahydrodipicolinate synthase	1	No	Yes	No	No	No
dddD	CoA-transferase/lyase DddD	1	No	No	No	Yes	No
dddP	Dimethlysulfonioproprionate lyase DddP	1	No	Yes	No	No	No
dhaA	Haloalkane dehalogenase	1	No	No	No	No	Yes
dyp2	Multifunctional dye peroxidase DyP2	1	Yes	No	No	No	No
fabG_8	3-oxoacyl-[acyl-carrier-protein] reductase FabG	1	No	Yes	No	No	No
fabG_9	3-oxoacyl-[acyl-carrier-protein] reductase FabG	1	No	Yes	No	No	No
fabR_3	HTH-type transcriptional repressor FabR	1	No	No	No	No	Yes
fadI_6	3-ketoacyl-CoA thiolase	1	No	No	No	Yes	No
fadK_5	Short-chain-fatty-acid--CoA ligase	1	No	Yes	No	No	No
fldA_6	E-cinnamoyl-CoA:R-phenyllactate CoA transferase	1	No	No	No	Yes	No
fldA_7	E-cinnamoyl-CoA:R-phenyllactate CoA transferase	1	No	Yes	No	No	No
fldA_8	E-cinnamoyl-CoA:R-phenyllactate CoA transferase	1	No	No	No	Yes	No
frc	Formyl-CoA:oxalate CoA-transferase	1	No	Yes	No	No	No
gdhIV_3	Glucose 1-dehydrogenase 4	1	No	Yes	No	No	No
gltC_2	HTH-type transcriptional regulator GltC	1	No	Yes	No	No	No
group_1072	hypothetical protein	1	No	Yes	No	No	No
group_1177	hypothetical protein	1	Yes	No	No	No	No
group_1184	Insertion sequence putative ATP-binding protein	1	No	No	No	Yes	No
group_1185	hypothetical protein	1	Yes	No	No	No	No
group_1186	hypothetical protein	1	Yes	No	No	No	No
group_1187	hypothetical protein	1	Yes	No	No	No	No
group_1190	hypothetical protein	1	Yes	No	No	No	No
traI_2	Multifunctional conjugation protein TraI	1	Yes	No	No	No	No
group_1209	putative type I restriction enzymeP M protein	1	No	No	No	Yes	No
group_1226	hypothetical protein	1	No	No	Yes	No	No
der	GTPase Der	1	No	No	No	Yes	No
umaA	S-adenosylmethionine-dependent methyltransferase UmaA	1	No	No	No	No	Yes
group_14	hypothetical protein	1	No	No	No	No	Yes
group_15	hypothetical protein	1	No	No	No	No	Yes
group_153	hypothetical protein	1	No	Yes	No	No	No
group_17	hypothetical protein	1	No	No	No	Yes	No
npt	4'-phosphopantetheinyl transferase Npt	1	No	No	No	No	Yes
sigA	RNA polymerase sigma factor SigA	1	Yes	No	No	No	No
group_224	hypothetical protein	1	Yes	No	No	No	No
group_24	hypothetical protein	1	Yes	No	No	No	No
group_247	hypothetical protein	1	No	No	No	Yes	No
group_2504	putative methyltransferase	1	No	Yes	No	No	No
group_2726	hypothetical protein	1	No	No	Yes	No	No
group_2802	hypothetical protein	1	No	Yes	No	No	No
group_2803	hypothetical protein	1	No	Yes	No	No	No
group_2824	hypothetical protein	1	No	No	No	Yes	No
ldtB_2	L;D-transpeptidase 2	1	No	No	No	No	Yes
group_346	hypothetical protein	1	No	Yes	No	No	No
pytH	Pyrethroid hydrolase	1	No	Yes	No	No	No
group_3519	hypothetical protein	1	Yes	No	No	No	No
group_3575	hypothetical protein	1	Yes	No	No	No	No
group_3576	hypothetical protein	1	Yes	No	No	No	No
group_3603	hypothetical protein	1	Yes	No	No	No	No
group_3604	hypothetical protein	1	Yes	No	No	No	No
group_3605	hypothetical protein	1	Yes	No	No	No	No
group_3606	hypothetical protein	1	Yes	No	No	No	No
group_3607	hypothetical protein	1	Yes	No	No	No	No
group_3608	hypothetical protein	1	Yes	No	No	No	No
group_3609	hypothetical protein	1	Yes	No	No	No	No
group_3610	hypothetical protein	1	Yes	No	No	No	No
group_3611	hypothetical protein	1	Yes	No	No	No	No
group_3612	hypothetical protein	1	Yes	No	No	No	No
group_3613	hypothetical protein	1	Yes	No	No	No	No
group_3615	hypothetical protein	1	Yes	No	No	No	No
group_3616	Putative prophage phiRv2 integrase	1	Yes	No	No	No	No
group_3617	hypothetical protein	1	Yes	No	No	No	No
group_3618	hypothetical protein	1	Yes	No	No	No	No
group_3620	hypothetical protein	1	Yes	No	No	No	No
group_3625	hypothetical protein	1	Yes	No	No	No	No
mmpS5_4	Siderophore export accessory protein MmpS5	1	Yes	No	No	No	No
group_3629	Thioredoxin-like reductase	1	Yes	No	No	No	No
cya_1	Adenylate cyclase	1	No	No	No	Yes	No
group_3630	hypothetical protein	1	Yes	No	No	No	No
group_3631	hypothetical protein	1	Yes	No	No	No	No
group_3632	hypothetical protein	1	Yes	No	No	No	No
group_3647	hypothetical protein	1	Yes	No	No	No	No
group_3650	hypothetical protein	1	Yes	No	No	No	No
group_3655	hypothetical protein	1	Yes	No	No	No	No
group_3656	hypothetical protein	1	Yes	No	No	No	No
group_3666	hypothetical protein	1	Yes	No	No	No	No
group_3682	hypothetical protein	1	Yes	No	No	No	No
group_3684	hypothetical protein	1	Yes	No	No	No	No
group_3685	hypothetical protein	1	Yes	No	No	No	No
group_3686	hypothetical protein	1	Yes	No	No	No	No
group_3688	hypothetical protein	1	Yes	No	No	No	No
group_3690	hypothetical protein	1	Yes	No	No	No	No
group_3691	hypothetical protein	1	Yes	No	No	No	No
group_3693	hypothetical protein	1	Yes	No	No	No	No
group_3694	hypothetical protein	1	Yes	No	No	No	No
group_3695	hypothetical protein	1	Yes	No	No	No	No
group_3696	hypothetical protein	1	Yes	No	No	No	No
group_3698	hypothetical protein	1	Yes	No	No	No	No
group_3699	hypothetical protein	1	Yes	No	No	No	No
group_3700	hypothetical protein	1	Yes	No	No	No	No
group_3701	hypothetical protein	1	Yes	No	No	No	No
group_3702	hypothetical protein	1	Yes	No	No	No	No
arsC_2	Glutaredoxin arsenate reductase	1	Yes	No	No	No	No
acr3_1	Arsenical-resistance protein Acr3	1	Yes	No	No	No	No
group_3705	hypothetical protein	1	Yes	No	No	No	No
bioC	Malonyl-[acyl-carrier protein] O-methyltransferase	1	Yes	No	No	No	No
arsR	Arsenical resistance operon repressor	1	Yes	No	No	No	No
group_3728	hypothetical protein	1	Yes	No	No	No	No
group_3729	hypothetical protein	1	Yes	No	No	No	No
group_3730	hypothetical protein	1	Yes	No	No	No	No
group_3734	hypothetical protein	1	Yes	No	No	No	No
group_4124	putative HTH-type transcriptional regulator	1	No	Yes	No	No	No
mmpL4_3	Siderophore exporter MmpL4	1	No	Yes	No	No	No
group_4127	hypothetical protein	1	No	Yes	No	No	No
group_4128	hypothetical protein	1	No	Yes	No	No	No
group_4137	hypothetical protein	1	No	Yes	No	No	No
group_4155	hypothetical protein	1	No	Yes	No	No	No
group_4158	hypothetical protein	1	No	Yes	No	No	No
fgd2_2	F420-dependent hydroxymycolic acid dehydrogenase	1	No	Yes	No	No	No
garR	2-hydroxy-3-oxopropionate reductase	1	No	Yes	No	No	No
group_4166	hypothetical protein	1	No	Yes	No	No	No
dddD	CoA-transferase/lyase DddD	1	No	Yes	No	No	No
hpcH	4-hydroxy-2-oxo-heptane-1;7-dioate aldolase	1	No	Yes	No	No	No
group_4176	hypothetical protein	1	No	Yes	No	No	No
group_4177	hypothetical protein	1	No	Yes	No	No	No
slmA_2	Nucleoid occlusion factor SlmA	1	No	Yes	No	No	No
group_4179	hypothetical protein	1	No	Yes	No	No	No
group_4180	hypothetical protein	1	No	Yes	No	No	No
group_4181	hypothetical protein	1	No	Yes	No	No	No
group_4184	hypothetical protein	1	No	Yes	No	No	No
fgd2_3	F420-dependent hydroxymycolic acid dehydrogenase	1	No	Yes	No	No	No
group_4187	putative oxidoreductase	1	No	Yes	No	No	No
betI_4	HTH-type transcriptional regulator BetI	1	No	Yes	No	No	No
group_4189	Putative cytochrome P450 142	1	No	Yes	No	No	No
group_4191	Creatinase	1	No	Yes	No	No	No
group_4192	hypothetical protein	1	No	Yes	No	No	No
group_4194	hypothetical protein	1	No	Yes	No	No	No
group_4195	hypothetical protein	1	No	Yes	No	No	No
paaG_2	1;2-epoxyphenylacetyl-CoA isomerase	1	No	Yes	No	No	No
mmgC_8	Acyl-CoA dehydrogenase	1	No	Yes	No	No	No
group_4235	putative acyl-CoA dehydrogenase fadE25	1	No	Yes	No	No	No
acrC_1	Acryloyl-CoA reductase (NADH)	1	No	Yes	No	No	No
group_4238	hypothetical protein	1	No	Yes	No	No	No
group_4239	hypothetical protein	1	No	Yes	No	No	No
mftR_4	Putative mycofactocin biosynthesis transcriptional regulator MftR	1	No	Yes	No	No	No
group_4242	hypothetical protein	1	No	Yes	No	No	No
mmgC_9	Acyl-CoA dehydrogenase	1	No	Yes	No	No	No
group_4245	Acyl-CoA dehydrogenase; short-chain specific	1	No	Yes	No	No	No
group_4247	putative oxidoreductase	1	No	Yes	No	No	No
group_4248	hypothetical protein	1	No	Yes	No	No	No
group_4251	Putative coenzyme F420-dependent oxidoreductase	1	No	Yes	No	No	No
tesB_2	Acyl-CoA thioesterase 2	1	No	Yes	No	No	No
group_4254	hypothetical protein	1	No	Yes	No	No	No
group_4255	hypothetical protein	1	No	Yes	No	No	No
group_4256	hypothetical protein	1	No	Yes	No	No	No
group_4257	hypothetical protein	1	No	Yes	No	No	No
group_4258	hypothetical protein	1	No	Yes	No	No	No
group_4259	hypothetical protein	1	No	Yes	No	No	No
group_4260	hypothetical protein	1	No	Yes	No	No	No
group_4261	hypothetical protein	1	No	Yes	No	No	No
group_4264	hypothetical protein	1	No	Yes	No	No	No
group_4265	hypothetical protein	1	No	Yes	No	No	No
group_4266	Insertion sequence putative ATP-binding protein	1	No	Yes	No	No	No
group_4267	hypothetical protein	1	No	Yes	No	No	No
group_4268	hypothetical protein	1	No	Yes	No	No	No
group_4269	hypothetical protein	1	No	Yes	No	No	No
group_4270	hypothetical protein	1	No	Yes	No	No	No
group_4271	Insertion sequence putative ATP-binding protein	1	No	Yes	No	No	No
group_4272	hypothetical protein	1	No	Yes	No	No	No
group_4273	Insertion sequence putative ATP-binding protein	1	No	Yes	No	No	No
group_4274	hypothetical protein	1	No	Yes	No	No	No
group_4287	Putative prophage phiRv2 integrase	1	No	Yes	No	No	No
group_4288	hypothetical protein	1	No	Yes	No	No	No
group_4289	hypothetical protein	1	No	Yes	No	No	No
group_4290	hypothetical protein	1	No	Yes	No	No	No
yvoA_3	HTH-type transcriptional repressor YvoA	1	No	Yes	No	No	No
group_4293	hypothetical protein	1	No	Yes	No	No	No
group_4294	hypothetical protein	1	No	Yes	No	No	No
hsdR	Type-1 restriction enzyme R protein	1	No	Yes	No	No	No
hsdM	Type I restriction enzyme EcoKI M protein	1	No	Yes	No	No	No
group_4298	hypothetical protein	1	No	Yes	No	No	No
group_4299	hypothetical protein	1	No	Yes	No	No	No
group_4300	hypothetical protein	1	No	Yes	No	No	No
group_4301	hypothetical protein	1	No	Yes	No	No	No
group_4302	hypothetical protein	1	No	Yes	No	No	No
group_4303	hypothetical protein	1	No	Yes	No	No	No
group_4304	hypothetical protein	1	No	Yes	No	No	No
group_4306	hypothetical protein	1	No	Yes	No	No	No
group_4307	Putative prophage phiRv2 integrase	1	No	Yes	No	No	No
group_4308	hypothetical protein	1	No	Yes	No	No	No
group_4309	hypothetical protein	1	No	Yes	No	No	No
group_4310	hypothetical protein	1	No	Yes	No	No	No
group_4311	hypothetical protein	1	No	Yes	No	No	No
group_4338	hypothetical protein	1	No	Yes	No	No	No
group_4339	hypothetical protein	1	No	Yes	No	No	No
group_4341	hypothetical protein	1	No	Yes	No	No	No
group_4342	hypothetical protein	1	No	Yes	No	No	No
group_4343	hypothetical protein	1	No	Yes	No	No	No
group_4347	putative oxidoreductase	1	No	Yes	No	No	No
crt_7	Short-chain-enoyl-CoA hydratase	1	No	Yes	No	No	No
fabG_18	3-oxoacyl-[acyl-carrier-protein] reductase FabG	1	No	Yes	No	No	No
group_4356	Long-chain-fatty-acid--CoA ligase FadD13	1	No	Yes	No	No	No
group_4357	Putative cytochrome P450 123	1	No	Yes	No	No	No
group_4358	hypothetical protein	1	No	Yes	No	No	No
group_4359	Cyclohex-1-ene-1-carbonyl-CoA dehydrogenase	1	No	Yes	No	No	No
fabG_19	3-oxoacyl-[acyl-carrier-protein] reductase FabG	1	No	Yes	No	No	No
group_4362	putative oxidoreductase	1	No	Yes	No	No	No
nlhH_12	Carboxylesterase NlhH	1	No	Yes	No	No	No
group_4365	hypothetical protein	1	No	Yes	No	No	No
group_4366	hypothetical protein	1	No	Yes	No	No	No
group_4367	hypothetical protein	1	No	Yes	No	No	No
group_4368	hypothetical protein	1	No	Yes	No	No	No
group_4369	Cytochrome P450 107B1	1	No	Yes	No	No	No
group_4370	hypothetical protein	1	No	Yes	No	No	No
group_4375	hypothetical protein	1	No	Yes	No	No	No
radD	Putative DNA repair helicase RadD	1	No	Yes	No	No	No
group_4377	hypothetical protein	1	No	Yes	No	No	No
group_4378	hypothetical protein	1	No	Yes	No	No	No
group_4379	hypothetical protein	1	No	Yes	No	No	No
group_4382	putative PPE family protein PPE32	1	No	Yes	No	No	No
group_4383	hypothetical protein	1	No	Yes	No	No	No
group_4384	hypothetical protein	1	No	Yes	No	No	No
group_4385	6-hydroxy-D-nicotine oxidase	1	No	Yes	No	No	No
group_4386	hypothetical protein	1	No	Yes	No	No	No
ftsH_2	ATP-dependent zinc metalloprotease FtsH	1	No	Yes	No	No	No
group_4388	hypothetical protein	1	No	Yes	No	No	No
group_4389	hypothetical protein	1	No	Yes	No	No	No
group_4391	hypothetical protein	1	No	Yes	No	No	No
group_4392	hypothetical protein	1	No	Yes	No	No	No
group_4393	hypothetical protein	1	No	Yes	No	No	No
group_4394	putative Na( )/H( ) exchanger	1	No	Yes	No	No	No
group_4395	hypothetical protein	1	No	Yes	No	No	No
group_4396	hypothetical protein	1	No	Yes	No	No	No
group_4397	hypothetical protein	1	No	Yes	No	No	No
fabG_20	3-oxoacyl-[acyl-carrier-protein] reductase FabG	1	No	Yes	No	No	No
group_4401	hypothetical protein	1	No	Yes	No	No	No
group_4402	hypothetical protein	1	No	Yes	No	No	No
group_4403	hypothetical protein	1	No	Yes	No	No	No
group_4404	hypothetical protein	1	No	Yes	No	No	No
group_4407	putative acyl-CoA dehydrogenase fadE25	1	No	Yes	No	No	No
group_4408	hypothetical protein	1	No	Yes	No	No	No
whiB5_2	Transcriptional regulator WhiB5	1	No	Yes	No	No	No
napA	Na( )/H( ) antiporter	1	No	Yes	No	No	No
clsA	Cardiolipin synthase A	1	No	No	Yes	No	No
group_4464	hypothetical protein	1	No	No	Yes	No	No
recD2	ATP-dependent RecD-like DNA helicase	1	No	No	Yes	No	No
group_4467	hypothetical protein	1	No	No	Yes	No	No
group_4468	hypothetical protein	1	No	No	Yes	No	No
group_4469	hypothetical protein	1	No	No	Yes	No	No
group_4470	hypothetical protein	1	No	No	Yes	No	No
group_4471	hypothetical protein	1	No	No	Yes	No	No
group_4472	hypothetical protein	1	No	No	Yes	No	No
group_4473	hypothetical protein	1	No	No	Yes	No	No
group_4474	hypothetical protein	1	No	No	Yes	No	No
group_4475	hypothetical protein	1	No	No	Yes	No	No
group_4476	hypothetical protein	1	No	No	Yes	No	No
group_4477	hypothetical protein	1	No	No	Yes	No	No
group_4478	hypothetical protein	1	No	No	Yes	No	No
group_4479	hypothetical protein	1	No	No	Yes	No	No
yycF	Transcriptional regulatory protein YycF	1	No	No	Yes	No	No
group_4518	hypothetical protein	1	No	No	No	Yes	No
mshD_1	Mycothiol acetyltransferase	1	No	No	No	Yes	No
ispG	4-hydroxy-3-methylbut-2-en-1-yl diphosphate synthase (flavodoxin)	1	No	No	No	Yes	No
rip1	Zinc metalloprotease Rip1	1	No	No	No	Yes	No
group_4525	hypothetical protein	1	No	No	No	Yes	No
group_4526	hypothetical protein	1	No	No	No	Yes	No
group_4530	hypothetical protein	1	No	No	No	Yes	No
limC_1	(-)-trans-carveol dehydrogenase	1	No	No	No	Yes	No
fgd2_6	F420-dependent hydroxymycolic acid dehydrogenase	1	No	No	No	Yes	No
garR	2-hydroxy-3-oxopropionate reductase	1	No	No	No	Yes	No
fldA_4	E-cinnamoyl-CoA:R-phenyllactate CoA transferase	1	No	No	No	Yes	No
group_4539	Acyl-CoA dehydrogenase fadE12	1	No	No	No	Yes	No
group_4540	putative acyl-CoA dehydrogenase fadE25	1	No	No	No	Yes	No
group_4542	hypothetical protein	1	No	No	No	Yes	No
group_4543	hypothetical protein	1	No	No	No	Yes	No
mmgC_12	Acyl-CoA dehydrogenase	1	No	No	No	Yes	No
group_4546	Acyl-CoA dehydrogenase; short-chain specific	1	No	No	No	Yes	No
group_4548	putative oxidoreductase	1	No	No	No	Yes	No
group_4550	hypothetical protein	1	No	No	No	Yes	No
fgd1_4	F420-dependent glucose-6-phosphate dehydrogenase	1	No	No	No	Yes	No
tesB_4	Acyl-CoA thioesterase 2	1	No	No	No	Yes	No
group_4554	hypothetical protein	1	No	No	No	Yes	No
group_4555	hypothetical protein	1	No	No	No	Yes	No
group_4556	hypothetical protein	1	No	No	No	Yes	No
group_4557	hypothetical protein	1	No	No	No	Yes	No
group_4558	hypothetical protein	1	No	No	No	Yes	No
group_4559	hypothetical protein	1	No	No	No	Yes	No
group_4560	hypothetical protein	1	No	No	No	Yes	No
group_4561	hypothetical protein	1	No	No	No	Yes	No
mlaE_11	putative phospholipid ABC transporter permease protein MlaE	1	No	No	No	Yes	No
mlaE_12	putative phospholipid ABC transporter permease protein MlaE	1	No	No	No	Yes	No
group_4567	hypothetical protein	1	No	No	No	Yes	No
group_4568	hypothetical protein	1	No	No	No	Yes	No
group_4569	hypothetical protein	1	No	No	No	Yes	No
group_4570	hypothetical protein	1	No	No	No	Yes	No
group_4571	putative oxidoreductase	1	No	No	No	Yes	No
group_4572	Putative diacyglycerol O-acyltransferase	1	No	No	No	Yes	No
group_4573	Putative diacyglycerol O-acyltransferase	1	No	No	No	Yes	No
nlhH_12	Carboxylesterase NlhH	1	No	No	No	Yes	No
lcfB_10	Long-chain-fatty-acid--CoA ligase	1	No	No	No	Yes	No
group_4576	putative oxidoreductase	1	No	No	No	Yes	No
group_4578	hypothetical protein	1	No	No	No	Yes	No
group_4580	hypothetical protein	1	No	No	No	Yes	No
group_4581	hypothetical protein	1	No	No	No	Yes	No
group_4582	Putative cytochrome P450 143	1	No	No	No	Yes	No
group_4584	hypothetical protein	1	No	No	No	Yes	No
group_4585	hypothetical protein	1	No	No	No	Yes	No
group_4586	hypothetical protein	1	No	No	No	Yes	No
group_4587	hypothetical protein	1	No	No	No	Yes	No
group_4588	putative oxidoreductase	1	No	No	No	Yes	No
group_4589	hypothetical protein	1	No	No	No	Yes	No
group_4592	hypothetical protein	1	No	No	No	Yes	No
group_4593	hypothetical protein	1	No	No	No	Yes	No
group_4596	hypothetical protein	1	No	No	No	Yes	No
group_4597	putative enoyl-CoA hydratase 1	1	No	No	No	Yes	No
luxA_2	Alkanal monooxygenase alpha chain	1	No	No	No	Yes	No
group_4600	hypothetical protein	1	No	No	No	Yes	No
group_4601	hypothetical protein	1	No	No	No	Yes	No
smtB_6	Succinyl-CoA--L-malate CoA-transferase beta subunit	1	No	No	No	Yes	No
group_4604	hypothetical protein	1	No	No	No	Yes	No
group_4605	hypothetical protein	1	No	No	No	Yes	No
group_4607	hypothetical protein	1	No	No	No	Yes	No
group_4609	putative enoyl-CoA hydratase 1	1	No	No	No	Yes	No
fabG_15	3-oxoacyl-[acyl-carrier-protein] reductase FabG	1	No	No	No	Yes	No
mmgC_17	Acyl-CoA dehydrogenase	1	No	No	No	Yes	No
acrC_5	Acryloyl-CoA reductase (NADH)	1	No	No	No	Yes	No
group_4615	hypothetical protein	1	No	No	No	Yes	No
mmgC_18	Acyl-CoA dehydrogenase	1	No	No	No	Yes	No
group_4617	Cyclohexane-1-carbonyl-CoA dehydrogenase	1	No	No	No	Yes	No
group_4618	Acyl-CoA dehydrogenase; short-chain specific	1	No	No	No	Yes	No
crt_6	Short-chain-enoyl-CoA hydratase	1	No	No	No	Yes	No
group_4621	hypothetical protein	1	No	No	No	Yes	No
group_4622	hypothetical protein	1	No	No	No	Yes	No
cinA_5	1;8-cineole 2-endo-monooxygenase	1	No	No	No	Yes	No
group_4626	hypothetical protein	1	No	No	No	Yes	No
group_4627	hypothetical protein	1	No	No	No	Yes	No
group_4629	hypothetical protein	1	No	No	No	Yes	No
group_4630	hypothetical protein	1	No	No	No	Yes	No
group_4632	hypothetical protein	1	No	No	No	Yes	No
group_4633	hypothetical protein	1	No	No	No	Yes	No
group_4634	hypothetical protein	1	No	No	No	Yes	No
group_4635	hypothetical protein	1	No	No	No	Yes	No
group_4636	hypothetical protein	1	No	No	No	Yes	No
group_4637	hypothetical protein	1	No	No	No	Yes	No
group_4638	hypothetical protein	1	No	No	No	Yes	No
group_4639	hypothetical protein	1	No	No	No	Yes	No
group_4640	hypothetical protein	1	No	No	No	Yes	No
group_4642	hypothetical protein	1	No	No	No	Yes	No
mmpS3_2	putative transport accessory protein MmpS3	1	No	No	No	Yes	No
group_4660	hypothetical protein	1	No	No	No	Yes	No
group_4662	hypothetical protein	1	No	No	No	Yes	No
group_4667	hypothetical protein	1	No	No	No	Yes	No
group_4668	hypothetical protein	1	No	No	No	Yes	No
group_4670	hypothetical protein	1	No	No	No	Yes	No
ftsH_2	ATP-dependent zinc metalloprotease FtsH	1	No	No	No	Yes	No
group_4672	hypothetical protein	1	No	No	No	Yes	No
xerC_2	Tyrosine recombinase XerC	1	No	No	No	No	Yes
xerD_3	Tyrosine recombinase XerD	1	No	No	No	No	Yes
xerD_4	Tyrosine recombinase XerD	1	No	No	No	No	Yes
group_4703	hypothetical protein	1	No	No	No	No	Yes
nlhH_13	Carboxylesterase NlhH	1	No	No	No	No	Yes
group_4706	Putative cytochrome P450 123	1	No	No	No	No	Yes
group_4707	hypothetical protein	1	No	No	No	No	Yes
group_4708	hypothetical protein	1	No	No	No	No	Yes
group_4709	Putative S-adenosyl-L-methionine-dependent methyltransferase	1	No	No	No	No	Yes
group_4714	hypothetical protein	1	No	No	No	No	Yes
fabG_19	3-oxoacyl-[acyl-carrier-protein] reductase FabG	1	No	No	No	No	Yes
group_4717	Cytochrome P450 107B1	1	No	No	No	No	Yes
group_4718	Putative short-chain type dehydrogenase/reductase	1	No	No	No	No	Yes
group_4719	Cytochrome P450 144	1	No	No	No	No	Yes
group_4720	Vitamin D3 dihydroxylase	1	No	No	No	No	Yes
mmpL3_3	Trehalose monomycolate exporter MmpL3	1	No	No	No	No	Yes
group_4722	hypothetical protein	1	No	No	No	No	Yes
group_4723	hypothetical protein	1	No	No	No	No	Yes
group_4724	hypothetical protein	1	No	No	No	No	Yes
group_4725	hypothetical protein	1	No	No	No	No	Yes
ksdD_1	3-oxosteroid 1-dehydrogenase	1	No	No	No	No	Yes
group_56	Insertion element uncharacterized 12.0 kDa protein	1	No	Yes	No	No	No
group_630	hypothetical protein	1	No	Yes	No	No	No
group_826	hypothetical protein	1	No	No	No	Yes	No
truB	tRNA pseudouridine synthase B	1	No	No	No	No	Yes
group_964	hypothetical protein	1	No	Yes	No	No	No
higA	Antitoxin HigA	1	No	No	No	Yes	No
hpcH	4-hydroxy-2-oxo-heptane-1;7-dioate aldolase	1	No	No	No	Yes	No
hsdS	Type-1 restriction enzyme EcoKI specificity protein	1	No	Yes	No	No	No
iscS_2	Cysteine desulfurase IscS	1	No	Yes	No	No	No
kch_3	Voltage-gated potassium channel Kch	1	No	Yes	No	No	No
kshA_6	3-ketosteroid-9-alpha-monooxygenase oxygenase subunit	1	No	No	No	Yes	No
limA	Limonene-1;2-epoxide hydrolase	1	No	No	No	No	Yes
limC_4	(-)-trans-carveol dehydrogenase	1	No	Yes	No	No	No
luxA_2	Alkanal monooxygenase alpha chain	1	No	Yes	No	No	No
menE_8	2-succinylbenzoate--CoA ligase	1	No	No	No	Yes	No
merB	Alkylmercury lyase	1	Yes	No	No	No	No
merR	Mercuric resistance operon regulatory protein	1	Yes	No	No	No	No
mftR_5	Putative mycofactocin biosynthesis transcriptional regulator MftR	1	No	No	No	Yes	No
mlaE_3	putative phospholipid ABC transporter permease protein MlaE	1	No	Yes	No	No	No
mlaE_4	putative phospholipid ABC transporter permease protein MlaE	1	No	Yes	No	No	No
mmgA_2	Acetyl-CoA acetyltransferase	1	No	No	No	Yes	No
mmpL4_6	Siderophore exporter MmpL4	1	Yes	No	No	No	No
mmpS5_2	Siderophore export accessory protein MmpS5	1	No	Yes	No	No	No
nirQ_3	Denitrification regulatory protein NirQ	1	No	No	No	No	Yes
nudG	CTP pyrophosphohydrolase	1	No	Yes	No	No	No
paaG_4	1;2-epoxyphenylacetyl-CoA isomerase	1	No	No	No	Yes	No
patA	Putative N-acetyl-LL-diaminopimelate aminotransferase	1	No	Yes	No	No	No
pdhR_4	Pyruvate dehydrogenase complex repressor	1	No	No	No	Yes	No
ped_2	(S)-1-Phenylethanol dehydrogenase	1	No	No	No	Yes	No
pinR	Putative DNA-invertase from lambdoid prophage Rac	1	Yes	No	No	No	No
pytH	Pyrethroid hydrolase	1	No	No	No	Yes	No
ricR_4	Copper-sensing transcriptional repressor RicR	1	Yes	No	No	No	No
rpfA_1	Resuscitation-promoting factor RpfA	1	No	No	No	No	Yes
rslA_2	Anti-sigma-L factor RslA	1	Yes	No	No	No	No
scoA_2	putative succinyl-CoA:3-ketoacid coenzyme A transferase subunit A	1	No	No	No	Yes	No
scoB	putative succinyl-CoA:3-ketoacid coenzyme A transferase subunit B	1	No	No	No	Yes	No
sigL_2	ECF RNA polymerase sigma factor SigL	1	Yes	No	No	No	No
tesB_5	Acyl-CoA thioesterase 2	1	No	Yes	No	No	No
tetC_2	Transposon Tn10 TetC protein	1	No	No	No	No	Yes
treS_1	Trehalose synthase/amylase TreS	1	Yes	No	No	No	No
tsaC1	4-formylbenzenesulfonate dehydrogenase TsaC1/TsaC2	1	No	Yes	No	No	No
yecD_1	Isochorismatase family protein YecD	1	No	Yes	No	No	No
yecD_2	Isochorismatase family protein YecD	1	No	No	No	Yes	No
yvdT_4	putative HTH-type transcriptional regulator YvdT	1	No	Yes	No	No	No
